# Supplementary material for: Determinants of Antibody Responses to SARS-CoV-2 Vaccines: Population-Based Longitudinal Study (COVIDENCE UK)
Source: Vaccines (Basel). 2022 Sep 23;10(10):1601. doi: 10.3390/vaccines10101601 (PMC9610049; doi:10.3390/vaccines10101601)
Supplement: Supplementary file 1 [file vaccines-10-01601-s001.zip]

Archive with 1 entries (1 files):
- vaccines-1904951-supplementary.pdf
